# Supplementary material for: Lack of vitamin D signalling per se does not aggravate cardiac functional impairment induced by myocardial infarction in mice
Source: PLoS One. 2018 Oct 1;13(10):e0204803. doi: 10.1371/journal.pone.0204803 (PMC6166969; doi:10.1371/journal.pone.0204803)
Supplement: S1 Data — (XLSX) [file pone.0204803.s001.xlsx]

## Sheet: Figure 1
		Serum Ca			PTH			Aldosterone			% Survival			% Infarct Area
	Wildtype 2 W sham	2.35			143.6			261.9
	Wildtype 2 W sham	2.4			319.8			221.6
	Wildtype 2 W sham	2.37			357.8			280.9
	Wildtype 2 W sham	2.02			379.3			284.8
	Wildtype 2 W sham	2.06			59.9			338.4
	Wildtype 2 W sham	2.02
	Wildtype 2 W sham	2.26
	Wildtype 2 W sham	2.18
	Wildtype 2 W sham	2.18
	Wildtype 2 W sham	2.16
	Wildtype 2 W sham	1.96
	Wildtype 2 W sham	2.36
	Wildtype 2 W sham	2.48
	Wildtype 2 W MI	2.3			221.5			86.45
	Wildtype 2 W MI	2.36			42.8			585.5
	Wildtype 2 W MI	2.42			153.8			280.9
	Wildtype 2 W MI	2.34						99.4
	Wildtype 2 W MI	2.35						575.4
	Wildtype 2 W MI	2.41
	Wildtype 2 W MI	2.18
	VDR 2 W Sham	2.08			1481.4			395.2
	VDR 2 W Sham	2.33			2210.2			658.8
	VDR 2 W Sham	2.33			523.2			354.9
	VDR 2 W Sham	2.29			452.8			202.2
	VDR 2 W Sham	2.39			1714.6
	VDR 2 W Sham	2.39			430.7
	VDR 2 W Sham	2.16
	VDR 2 W Sham	2.34
	VDR 2 W Sham	2.19
	VDR 2 W MI	2.29			1893.4			533.2
	VDR 2 W MI	2.28			2150			263.8
	VDR 2 W MI	2.58			132.8			577.9
	VDR 2 W MI	2.28			181.5
	VDR 2 W MI	2.35			82.1
	VDR 2 W MI	2.3
	VDR 2 W MI	2.27
	Wildtype 8 W sham	1.8306			61.2			99.4			56			0
	Wildtype 8 W sham	1.7577			104.9			284.7			56			0
	Wildtype 8 W sham	1.944			68.8			114.3			56			0
	Wildtype 8 W sham	2.35			46			67			56			0
	Wildtype 8 W sham	2.16			36.5			112.8			56
	Wildtype 8 W sham	1.8306						129.6			56
	Wildtype 8 W sham	1.782									56
	Wildtype 8 W sham	1.7901									56
	Wildtype 8 W sham	2.17									56
	Wildtype 8 W sham	2.47									56
	Wildtype 8 W sham	2.33									56
	Wildtype 8 W sham	2.16									56
	Wildtype 8 W sham	2.94									56
	Wildtype 8 W sham										56
	Wildtype 8 W MI	2.28			36.5			137.4			56			14.41
	Wildtype 8 W MI	2.47			52.9			332.2			56			2.42
	Wildtype 8 W MI	2.21			56.1			265.6			56			9.78
	Wildtype 8 W MI	1.9035			49.9						56			4.2
	Wildtype 8 W MI	1.8711			712.3						56			15.14
	Wildtype 8 W MI	2.43									56			16.84
	Wildtype 8 W MI	2.16									56			1.72
	Wildtype 8 W MI	2.21									56
	Wildtype 8 W MI	2.11									56
	Wildtype 8 W MI	2.06									56
	Wildtype 8 W MI	2.15									56
	Wildtype 8 W MI	1.8387									56
	Wildtype 8 W MI	2.29									5
	Wildtype 8 W MI										5
	Wildtype 8 W MI										4
	Wildtype 8 W MI										3
	VDR 8 W Sham	2.3			298.2			346.6			56			0
	VDR 8 W Sham	2.12			593.5			214.4			56			0
	VDR 8 W Sham	2.15			402.1			326.2			56			0
	VDR 8 W Sham	2.04			54.9						56			0
	VDR 8 W Sham	2.42									56
	VDR 8 W Sham	2.42									56
	VDR 8 W Sham	2.24									56
	VDR 8 W Sham										56
	VDR 8 W Sham										56
	VDR 8 W Sham										56
	VDR 8 W Sham										56
	VDR 8 W Sham										56
	VDR 8 W Sham										56
	VDR 8 W MI	2.15			504.2			736.2			56			12.97
	VDR 8 W MI	2.15			103.2			393			56			15.93
	VDR 8 W MI	2.15			103.2			344.5			56			6.35
	VDR 8 W MI	2.14			2203.6						56			4.3
	VDR 8 W MI	2.01			624.6						56
	VDR 8 W MI	2.4									56
	VDR 8 W MI	1.94									56
	VDR 8 W MI	2.18									9
	VDR 8 W MI										4
	VDR 8 W MI										0.125
		Serum Ca			PTH			Aldosterone			% Survival			% Infarct Area
		Mean	SEM		Mean	SEM		Mean	SEM					Mean	SEM
	Wildtype 2 W sham	2.21538	0.0467072		252.08	63.5015		277.52	18.8969
	Wildtype 2 W MI	2.33714	0.0304501		139.367	52.0886		325.53	109.614
	VDR 2 W Sham	2.27778	0.0363921		1135.48	313.46		402.775	94.9248
	VDR 2 W MI	2.33571	0.0419102		887.96	464.888		458.3	98.1023
	Wildtype 8 W sham	2.11654	0.0964187		63.48	11.7953		134.633	31.2256		100			0	0
	Wildtype 8 W MI	2.15256	0.0548699		181.54	132.732		245.067	57.1634		75			9.21571	2.43022
	VDR 8 W Sham	2.24143	0.0558241		337.175	112.219		295.733	41.0908		100			0	0
	VDR 8 W MI	2.14	0.0475094		707.76	388.386		491.233	123.281		72.7			9.8875	2.73477

## Sheet: Figure 2
			FS %			LVEDD			MAP			Maxdp/dt
		Wildtype 2 W sham	13.5056			4.12689
		Wildtype 2 W sham	26.6564			3.83411
		Wildtype 2 W sham	25.6605			4.27822
		Wildtype 2 W sham	24.2155			4.45544
		Wildtype 2 W sham	23.4025			3.44211
		Wildtype 2 W sham	34.5866			4.79433
		Wildtype 2 W sham	24.1554			4.98667
		Wildtype 2 W sham	24.3252			4.08811
		Wildtype 2 W MI	22.312			3.946
		Wildtype 2 W MI	13.0339			4.438
		Wildtype 2 W MI	20.9361			4.89578
		Wildtype 2 W MI	16.3213			5.05489
		Wildtype 2 W MI	16.9497			4.36856
		VDR 2 W Sham	26.635			3.84222
		VDR 2 W Sham	17.6554			4.29667
		VDR 2 W Sham	24.5405			4.68867
		VDR 2 W Sham	29.3973			3.58956
		VDR 2 W Sham	30.0561			3.67067
		VDR 2 W Sham	21.9918			3.21656
		VDR 2 W Sham	26.3805			3.99222
		VDR 2 W Sham	25.8572			3.655
		VDR 2 W MI	14.6924			4.72289
		VDR 2 W MI	20.1841			5.28478
		VDR 2 W MI	20.874			5.36744
		VDR 2 W MI	15.3048			4.79011
		Wildtype 8 W sham	19.7026			4.52			100.341			9831.64
		Wildtype 8 W sham	16.2428			4.17044			81.8119			7517.67
		Wildtype 8 W sham	20.0481			3.46111			72.3814			6772.38
		Wildtype 8 W sham	24.213			3.88411			86.3736			9909.33
		Wildtype 8 W sham	18.9298			4.26189			87.62			9287.37
		Wildtype 8 W sham	17.0195			4.20067
		Wildtype 8 W sham	17.1336			4.14778
		Wildtype 8 W sham	18.4937			3.881
		Wildtype 8 W sham	17.0241			4.37667
		Wildtype 8 W MI	16.1626			5.57267			86.956			7744.63
		Wildtype 8 W MI	11.6392			4.58867			79.0267			7059.11
		Wildtype 8 W MI	12.7099			5.17589			71.41			5303.66
		Wildtype 8 W MI	7.82057			5.24478			78.2853			4822.84
		Wildtype 8 W MI	4.81959			6.05333			70.6298			5053.93
		Wildtype 8 W MI	8.73942			6.00556
		VDR 8 W Sham	28.0937			4.06122			66.5861			6085.12
		VDR 8 W Sham	19.3034			4.60733			69.6312			6179.08
		VDR 8 W Sham	19.0489			4.31256			82.8586			6087.67
		VDR 8 W Sham	17.8861			3.91911			67.454			5927.8
		VDR 8 W Sham	17.7611			4.23422			71.0145			7295.26
		VDR 8 W Sham	14.5939			4.50467			74.8079			6605.07
		VDR 8 W Sham	21.2589			4.06156			72.7572			6191.68
		VDR 8 W MI	18.5011			4.51067			65.5246			5443.53
		VDR 8 W MI	15.8792			4.33022			70.3685			6746.86
		VDR 8 W MI	6.06083			7.67156			66.5092			5325.65
		VDR 8 W MI	8.79457			6.56344			70.8876			5669.01
		VDR 8 W MI	9.36137			5.94733			63.9813			5535.86
		VDR 8 W MI							67.8512			8837.24
			FS %			LVEDD			MAP			Maxdp/dt
			Mean	SEM		Mean	SEM		Mean	SEM		Mean	SEM
		Wildtype 2 W sham	24.5634	2.02668		4.25074	0.176726
		Wildtype 2 W MI	17.9106	1.66968		4.54064	0.19803
		VDR 2 W Sham	25.3142	1.41818		3.86894	0.161442
		VDR 2 W MI	17.7638	1.60756		5.04131	0.165865
		Wildtype 8 W sham	18.7563	0.811437		4.10041	0.105362		85.7057	4.5333		8663.68	640.121
		Wildtype 8 W MI	10.3152	1.63898		5.44015	0.227029		77.2616	2.96957		5996.83	588.687
		VDR 8 W Sham	19.7066	1.59304		4.24295	0.0947418		72.1585	2.08595		6338.81	177.898
		VDR 8 W MI	11.7194	2.33913		5.80464	0.629674		67.5204	1.11191		6259.7	556.551

## Sheet: Figure 3
	FS	EF	MAP	MaxdP/dt	Tau	Serum Ca
Wildtype sham normal diet	26.25	59.87	76.47	5422.93	0.022	2.31
Wildtype sham normal diet	24.69	57.16	76.35	5280.27	0.017	2.38
Wildtype sham normal diet	31.9	68.36	69.96	5356.74	0.023	2.26
Wildtype sham normal diet	26.22	59.82	74.25	8789.46	0.012
Wildtype sham normal diet	27.26	61.3	63.19	6626.39	0.016
VDR sham normal diet	34.17	71.46	66.82	5737.16	0.015	2.08
VDR sham normal diet	40.91	79.29	63.5	4794.53	0.022	2.18
VDR sham normal diet	26.8	60.65	79.74	6498.39	0.017	1.92
VDR sham normal diet	23.88	55.85	68.43	5549.27	0.017	2.14
Wildtype sham rescue diet	25.0684	57.891	75.007	7320.64	0.0128027	2.22
Wildtype sham rescue diet	29.9924	65.6273	78.41	6324.05	0.0162526	2.28
Wildtype sham rescue diet	31.9787	68.5335	75.43	11418.9	0.0104906
Wildtype sham rescue diet	25.5156	58.64	72.5485
Wildtype sham rescue diet	24.6992	57.2266	68.753
Knock-out sham rescue diet	27.5	61.67	83.83	6528.72	0.014	2.14
Knock-out sham rescue diet	32.69	69.5	73	7451.24	0.012	2.25
Knock-out sham rescue diet	27.64	62.06	70.2	6374	0.019	2.27
Wildtype MI normal diet	13.63	35.56	90.65	4255.33	0.027	2.38
Wildtype MI normal diet	22.65	53.73	62.15	5157.4	0.029	2.39
Wildtype MI normal diet	17.28	43.28	53.86	4205.99	0.02	2.11
Wildtype MI normal diet						2.51
Wildtype MI normal diet						2.16
Wildtype MI normal diet						2.31
Knock-out MI normal diet	18.63	45.81	63.49	3266.48	0.029	1.92
Knock-out MI normal diet	20.15	48.99	56.36	3660.37	0.047	2.21
Wildtype MI rescue diet	20.35	49.24	81.99	7274.48	0.022	2.21
Wildtype MI rescue diet	19.58	47.87	63.51	4929.37	0.022	2.19
Wildtype MI rescue diet	22.55	53.48	63.12	5189.68	0.028	2.37
Wildtype MI rescue diet	22.6	53.54	57.1	4997.07	0.026	2.44
Wildtype MI rescue diet	11.21	29.8	73.07	5189.68	0.028	2.18
Knock-out MI rescue diet	14.81	38.12	62.02	5886.08	0.037	2.33
Knock-out MI rescue diet	17.14	43.05	60.99	5474.85	0.027	2.25
Knock-out MI rescue diet	17.87	44.55	46.09	3651.66	0.031	2.32
Knock-out MI rescue diet	18.74	46.23	51.69	4697.48	0.061
Knock-out MI rescue diet	16.51	41.78
Wildtype sham normal diet
Mean	27.264	61.302	72.044	6295.16	0.018	2.31667
SD	2.74937	4.21955	5.60656	1500.22	0.00452769	0.0602771
VDR sham normal diet
Mean	31.44	66.8125	69.6225	5644.84	0.01775	2.08
SD	7.65543	10.5742	7.05041	699.817	0.00298608	0.11431
Wildtype sham rescue diet
Mean	27.4509	61.5837	74.0297	8354.53	0.013182	2.25
SD	3.3149	5.14624	3.61042	2700.2	0.00289966	0.0424264
Knock-out sham rescue diet
Mean	29.2767	64.41	75.6767	6784.65	0.015	2.22
SD	2.95686	4.41238	7.19845	582.441	0.00360555	0.07
Wildtype MI normal diet
Mean	17.8533	44.19	68.8867	4539.57	0.0253333	2.31
SD	4.53725	9.11912	19.298	535.622	0.00472582	0.150864
Knock-out MI normal diet
Mean	19.39	47.4	59.925	3463.43	0.038	2.065
SD	1.0748	2.2486	5.04167	278.522	0.0127279	0.205061
Wildtype MI rescue diet
Mean	19.258	46.786	67.758	5516.06	0.0252	2.278
SD	4.69235	9.82532	9.7969	989.778	0.00303315	0.119038
Knock-out MI rescue diet
Mean	17.014	42.746	55.1975	4927.52	0.039	2.3
SD	1.48655	3.07482	7.64523	983.047	0.0152315	0.043589

## Sheet: Figure 4
									* All RQ values shown in this spreadsheet are delta-CT values
			Cardiomyocyte Area			HW/BW			RQ alphaSMA			RQ ANP			RQ BNP			Serum IL-1Beta			Serum TNFalpha			RQ LV IL-1Beta			RQ LV TNFalpha			RQ RV/S IL-1Beta			RQ RV/S TNFalpha
		Wildtype 2 W sham							2.89			3.62			2.51									8.40207			7.84215			8.84149			7.91146
		Wildtype 2 W sham							3.6			4.19			3.04									9.28765			8.68215			6.96238			7.23573
		Wildtype 2 W sham							3.03			2.97			2.86									10.4944			9.44657			8.4256			7.56615
		Wildtype 2 W sham							2.09			3.03												8.28276			8.58862			9.1941			7.32516
		Wildtype 2 W sham																						10.2928			8.87942			5.21696			5.81348
		Wildtype 2 W sham																												7.51253			7.50084
		Wildtype 2 W sham																												8.54145			6.19945
		Wildtype 2 W sham
		Wildtype 2 W MI							3.36			4.6			3.14									8.66458			8.08717			4.33951			5.18322
		Wildtype 2 W MI							3.63			3.43			2.68									8.50393			7.8702			7.46068			7.04679
		Wildtype 2 W MI							2.93			5.12			3.43									7.89693			7.68254			7.27838			4.3567
		Wildtype 2 W MI							2.65			3.26			3.04									7.36191			7.6499			4.44462			5.32246
		Wildtype 2 W MI							3.14			3.8			3.14									6.44721			6.22326						6.95051
		Wildtype 2 W MI							3.21			4.82			3.64									8.34576			7.86585
		VDR 2 W Sham							3.13			3.15			2.44									9.49106			7.68405			8.08725			8.92629
		VDR 2 W Sham							2.86			4.72			3.04									9.93044			9.51624			4.90608			6.01566
		VDR 2 W Sham							2.25			3.76			3.05									9.90489			7.89194			7.72159			6.96595
		VDR 2 W Sham							2.75			4.4			2.61									10.1237			7.19115			7.50613			6.38725
		VDR 2 W Sham							1.99						2.88									7.36966			6.42838			7.25914			6.34755
		VDR 2 W Sham																												9.02462			6.48336
		VDR 2 W Sham																												6.76232			5.69754
		VDR 2 W Sham
		VDR 2 W MI							3.58			5.41			3.82									7.20903			8.50169			3.78995			5.19024
		VDR 2 W MI							2.94			4.75			3.52									6.66384			7.3433			4.2517			5.03035
		VDR 2 W MI							2.87			4.11			3.9									7.35164			7.71409			4.8253			5.80869
		VDR 2 W MI							2.58			6.08			3.7									6.88993			7.67365			4.81155			5.49589
		VDR 2 W MI							2.29						2.97									6.86319			6.52538
		VDR 2 W MI																						7.92435			7.00375
		Wildtype 8 W sham	390			5.15635												ND			ND
		Wildtype 8 W sham	516			4.5993												ND			ND
		Wildtype 8 W sham	451			4.475												ND			ND
		Wildtype 8 W sham				4.36859
		Wildtype 8 W sham				4.69643
		Wildtype 8 W sham				4.38492
		Wildtype 8 W sham				4.29293
		Wildtype 8 W sham				4.98466
		Wildtype 8 W sham				4.7732
		Wildtype 8 W sham				4.67974
		Wildtype 8 W sham				4.31333
		Wildtype 8 W sham				4.36975
		Wildtype 8 W sham				6.15385
		Wildtype 8 W sham				5.41852
		Wildtype 8 W MI	1015			7.48201												17655			369
		Wildtype 8 W MI	461			5.55556												16463			331
		Wildtype 8 W MI	653			6.13468
		Wildtype 8 W MI	571			4.45994
		Wildtype 8 W MI				4.14894
		Wildtype 8 W MI				5.09963
		Wildtype 8 W MI				4.93831
		Wildtype 8 W MI				5.66447
		Wildtype 8 W MI				4.80422
		Wildtype 8 W MI				5.6457
		Wildtype 8 W MI				6.03659
		Wildtype 8 W MI				6.57353
		VDR 8 W Sham	484			4.54737												ND			ND
		VDR 8 W Sham	433			5.1377												ND			ND
		VDR 8 W Sham	438			4.92063												ND			ND
		VDR 8 W Sham	465			4.45736
		VDR 8 W Sham				4.45683
		VDR 8 W Sham				4.39731
		VDR 8 W Sham				5.21452
		VDR 8 W Sham				4.66154
		VDR 8 W Sham				5.384
		VDR 8 W Sham				3.98596
		VDR 8 W Sham				4.41897
		VDR 8 W Sham				4.90169
		VDR 8 W Sham				4.91857
		VDR 8 W Sham				4.37143
		VDR 8 W MI	659			5.60507												22533			332
		VDR 8 W MI	725			5.88618												21978			531
		VDR 8 W MI	621			5.35249												38778			844
		VDR 8 W MI				6.82334
		VDR 8 W MI				5.43726
		VDR 8 W MI				5.07519
		VDR 8 W MI				4.94649
		VDR 8 W MI				6.2963
			Cardiomyocyte Area			HW/BW			RQ alphaSMA			RQ ANP			RQ BNP			Serum IL-1Beta			Serum TNFalpha			LV IL-1Beta			LV TNFalpha			RV/S IL-1Beta			RV/S TNFalpha
			Mean	SEM		Mean	SEM		Mean	SEM		Mean	SEM		Mean	SEM		Mean	SEM		Mean	SEM		Mean	SEM		Mean	SEM		Mean	SEM		Mean	SEM
		Wildtype 2 W sham							2.9025	0.311324		3.4525	0.286251		2.80333	0.155599								9.35193	0.46043		8.68778	0.258596		7.8135	0.521545		7.0789	0.291489
		Wildtype 2 W MI							3.15333	0.138628		4.17167	0.317411		3.17833	0.135016								7.87005	0.343646		7.56316	0.275535		5.8808	0.860593		5.77193	0.527532
		VDR 2 W Sham							2.596	0.208029		4.0075	0.348601		2.804	0.120855								9.36394	0.509119		7.74235	0.51004		7.32388	0.483833		6.68909	0.40144
		VDR 2 W MI							2.852	0.215393		5.0875	0.424114		3.582	0.165843								7.15033	0.185293		7.46031	0.276322		4.41962	0.248807		5.38129	0.172109
		Wildtype 8 W sham	452.333	36.3792		4.7619	0.139967											ND			ND
		Wildtype 8 W MI	675	119.964		5.5453	0.270596											17059	596		350	19
		VDR 8 W Sham	455	11.9513		4.69814	0.10463											ND			ND
		VDR 8 W MI	668.333	30.3827		5.67779	0.223813											27763	5509.83		569	149.018
